# Supplementary material for: MdMAPKKK1 Regulates Apple Resistance to Botryosphaeria dothidea by Interacting with MdBSK1
Source: Int J Mol Sci. 2022 Apr 16;23(8):4415. doi: 10.3390/ijms23084415 (PMC9030329; doi:10.3390/ijms23084415)
Supplement: Supplementary file 1 [file ijms-23-04415-s001.zip]

Archive with 1 entries (1 files):
- ijms-1679966-supplementary.pdf
